# Supplementary material for: Establishment of transgenic pigs overexpressing human PKD2-D511V mutant
Source: Front Genet. 2022 Nov 14;13:1059682. doi: 10.3389/fgene.2022.1059682 (PMC9702356; doi:10.3389/fgene.2022.1059682)
Supplement: Supplementary file 3 [file Table1.XLSX]

## Sheet: Sheet1
Table S1 Primer information
Primer name	Primer sequence	Target	length
pH11-F	GATGGATTGGGATTCAGGTCTC	Amplification of pH11 locus	447bp
pH11-R	AAGCTCCTCAATTCACCCAGTC
gRNA-pH11-forward	CACCgttcctggaagtttagatca	annealing primers for construction pX330-pH11
gRNA-pH11-reverse	AAACtgatctaaacttccaggaac
PKD2Tg1-F	TCTCAGTGTACAACGCCAACA	amplification of inserted human PKD2	513bp
PKD2Tg1-R	GGTCTTTGGCACATCGAGAC
PKD2Tg2-F	CAGGACCATGAGCCAGCTCTC		400bp
PKD2Tg2-R	GACCAAAGCTTTATGGTAGCCCT
PKD2Tg3-F	CACAGCAGAAAGCTGAAATGGAA		401bp
PKD2Tg3-R	TCTGGAGCTATGTCCGCTAT
pH11-PKD2Tg-up-F	ACACAGGAAAGATGGATTGGGA	identification of upstream integrity of targeted insertion of transgenic vector	363bp
pH11-PKD2Tg-up-R	GTTATGTAACGCGGAACTCCAT
pH11-PKD2Tg-down-F	GCCCAATACGCAAACCGCC	identification of downstream integrity of targeted insertion of transgenic vector	352bp
pH11-PKD2Tg-down-R	CGGTAGAAAACAGCCTGAGTGT
pH11-PKD2Tg-up-F	ACACAGGAAAGATGGATTGGGA	identification of upstream integrity of targeted reverse insertion of transgenic vector	540bp
pH11-PKD2Tg-down-F	GCCCAATACGCAAACCGCC
pH11-PKD2Tg-up-R	GTTATGTAACGCGGAACTCCAT	identification of downstream integrity of targeted reverse insertion of transgenic vector	170bp
pH11-PKD2Tg-down-R	CGGTAGAAAACAGCCTGAGTGT
qPCR-hPKD2-F	CTCGATGTGCCAAAGACCTG
qPCR-hPKD2-F-R	CATCGACCTGAGTGCCAAAG

## Sheet: Sheet2
Table S2
	Reconstructed embryos	cleaved egg	cleavage rate	Number of surrogate sows	Pregnant sows	Pregancy rate	Delivered piglets
First SCNT	621	357	0.574879	2	2	1	6
Second SCNT	870	533	0.612644	3	0	0	0
Third SCNT	650	413	0.635385	2	1	0.5	0

## Sheet: Sheet3
Table S3 Significant GO biological process terms enriched by upregulated genes of Tg VS. WT
Term	Count	%	PValue	Genes
GO:0007173~epidermal growth factor receptor signaling pathway	7	1.73267	0.000361	BTC, ERBB4, NCK2, ERBIN, PTPN11, CBL, SOCS5
GO:0001649~osteoblast differentiation	10	2.47525	0.00077	H3-5, TPM4, PENK, TNC, CCN4, IFT80, IARS1, MAPK14, BMP6, H3-3B
GO:0009311~oligosaccharide metabolic process	5	1.23762	0.00110472	AMY1A, ST8SIA2, AMY1B, AMY1C, ST8SIA6
GO:0007507~heart development	13	3.21782	0.00123335	CDKN1A, SPARC, CITED2, NTRK3, AP1B1, PTPN11, FOXL1, PKD2, ERBB4, RPS6KA2, PAM, MAP2K5, PDLIM7
GO:0007399~nervous system development	19	4.70297	0.00133544	SEMA5A, C3ORF70, DYNLT1, DCTN1, ST8SIA2, NTRK3, TMOD2, MST1R, NR2C2, SDHA, L1CAM, NELL1, ERBB4, SMN2, IGF2BP3, SLIT3, SMN1, CAMK2G, SIM2
GO:0007566~embryo implantation	6	1.48515	0.00142921	H3-5, STC2, FBLN1, IGFBP7, RECK, H3-3B
GO:0007417~central nervous system development	10	2.47525	0.00273673	SH3GL3, ZIC2, CITED2, NRCAM, HPCAL4, ECRG4, PAM, VAX2, ARSB, THOC6
GO:0010632~regulation of epithelial cell migration	3	0.742574	0.00538713	MACF1, ARSB, CORO1C
GO:0008584~male gonad development	8	1.9802	0.00634383	RRM1, H3-5, CITED2, TESC, CBL, YBX3, TLR3, H3-3B
GO:0007259~JAK-STAT cascade	5	1.23762	0.00812332	GHR, SOCS6, PKD2, JAK1, SOCS5
GO:0030324~lung development	7	1.73267	0.008723	BAG6, ADAMTS2, SPARC, ABCA3, CLCN2, SIM2, PPP1CA
GO:1990090~cellular response to nerve growth factor stimulus	5	1.23762	0.00884333	DYNC1LI2, ACAP2, NTRK3, CSNK1E, CBL
GO:0043627~response to estrogen	6	1.48515	0.0131558	CITED2, HMOX1, MAPK1, APOA1, COMT, ARSB
GO:0000245~spliceosomal complex assembly	4	0.990099	0.0136679	PRPF6, DDX39B, SMN2, SMN1
GO:0046718~viral entry into host cell	7	1.73267	0.0141285	UVRAG, DYNLT1, HYAL2, IDE, ITGA5, KPNA3, NECTIN2
GO:0030154~cell differentiation	23	5.69307	0.014334	SEMA5A, TNFRSF12A, NTRK3, FHL1, OSGIN1, MOSPD1, FOXL1, NR2C2, SPATA6, PRRC2B, SYT17, BAG6, FXR1, NELL1, ZIC2, FES, NANOG, VIPAS39, TXNDC8, CAMK2G, SIM2, PDLIM7, JAK1
GO:0007165~signal transduction	37	9.15842	0.0148245	SH3GL3, RTKN, YWHAB, PEX11A, NEDD9, MST1R, PIK3R1, CBL, IPO7, CORO1C, CCND3, IMPA1, ERBB4, RPS6KA2, AKT3, PENK, NCK2, CCN4, MAPK1, SRGAP3, MAP2K5, DTNA, TLE1, KCNIP2, ERBIN, OSGIN1, CSNK1E, MAPK14, GNL1, HPCAL4, BCR, AFDN, TG, ADGRB1, PKP1, PLCB1, TLR3
GO:0051493~regulation of cytoskeleton organization	4	0.990099	0.0151585	DYNLT1, CAPN2, AFAP1, MAPK1
GO:0042127~regulation of cell proliferation	9	2.22772	0.0152125	APOBEC1, BAG6, CCND3, FES, TNC, OSGIN1, SGK1, PKD2, ECRG4
GO:0051252~regulation of RNA metabolic process	3	0.742574	0.0153496	PCBP4, PCBP2, IGF2BP3
GO:0033629~negative regulation of cell adhesion mediated by integrin	3	0.742574	0.0153496	PTPN11, HRG, JAM3
GO:0000002~mitochondrial genome maintenance	3	0.742574	0.0185215	AKT3, SLC25A33, SLC25A4
GO:0009268~response to pH	3	0.742574	0.0185215	CLCN7, PAM, ARSB
GO:0005975~carbohydrate metabolic process	9	2.22772	0.0196802	CHID1, AMY2A, AMY1A, AMY2B, ST8SIA2, HYAL2, GCNT4, YDJC, MYORG
GO:0090263~positive regulation of canonical Wnt signaling pathway	7	1.73267	0.0198682	SEMA5A, PPM1A, DAAM2, DAPK3, TBL1X, CSNK1E, RECK
GO:0032870~cellular response to hormone stimulus	4	0.990099	0.0201608	GHR, IGFBP7, SLIT3, RAMP1
GO:0007229~integrin-mediated signaling pathway	7	1.73267	0.0206823	TEC, ERBIN, NEDD9, APOA1, PTPN11, ITGA5, ILKAP
GO:0006353~DNA-templated transcription, termination	3	0.742574	0.0219429	XRN2, SMN2, SMN1
GO:0046854~phosphatidylinositol phosphorylation	5	1.23762	0.0234972	IMPA1, PIK3R1, SOCS6, PIK3C2B, SOCS5
GO:0010628~positive regulation of gene expression	18	4.45545	0.024031	TLE1, CITED2, NTRK3, TESC, TNC, FBLN1, MAPK14, PKD2, F3, ACTG2, BMP6, ACTA2, AFDN, RPS6KA2, PKP1, MAPK1, PPARGC1A, TLR3
GO:0007155~cell adhesion	19	4.70297	0.0251802	SEMA5A, TNFRSF12A, PCDH7, ERBIN, TNC, NEDD9, L1CAM, AFDN, FES, PARD3, ADGRB1, LY6D, PKP1, CCN4, NRCAM, IGFBP7, ITGA5, CDH16, JAM3
GO:0071305~cellular response to vitamin D	3	0.742574	0.025603	FES, PENK, TNC
GO:0006879~cellular iron ion homeostasis	5	1.23762	0.0263411	ALAS2, HMOX1, CYBRD1, ISCU, BMP6
GO:0001666~response to hypoxia	9	2.22772	0.0269753	ALAS2, CITED2, P2RX2, KCNMA1, PENK, CAPN2, HMOX1, HIF3A, PAM
GO:0060041~retina development in camera-type eye	5	1.23762	0.0293826	RRM1, LAMC3, XRN2, CLCN2, VAX2
GO:0042493~response to drug	12	2.9703	0.0297361	APOBEC1, NQO1, CDKN1A, SCN11A, ABCA3, MYO6, GPR52, HMOX1, APOA1, COMT, PAM, PPARGC1A
GO:0007409~axonogenesis	6	1.48515	0.02996	PARD3, ADGRB1, SLITRK5, NRCAM, PTPN11, VAX2
GO:0035556~intracellular signal transduction	16	3.9604	0.0311823	DGKG, MAST2, DAPK3, ARHGAP29, MAPK14, BCR, TEC, RPS6KA2, AKT3, HMOX1, MAPK1, PLCB1, SGK1, SOCS6, JAK1, SOCS5
GO:0051965~positive regulation of synapse assembly	5	1.23762	0.0326237	LINGO4, ST8SIA2, ADGRB1, UBE2V2, SLITRK5
GO:0002021~response to dietary excess	3	0.742574	0.0335974	SGIP1, MAPK14, PPARGC1A
GO:0007286~spermatid development	6	1.48515	0.036674	H3-5, NSUN2, CDYL, NECTIN2, JAM3, H3-3B
GO:1901741~positive regulation of myoblast fusion	3	0.742574	0.0379116	ADGRB1, CAPN2, MAPK14
GO:0016584~nucleosome positioning	3	0.742574	0.0379116	RSF1, H1-0, H1-3
GO:0000302~response to reactive oxygen species	3	0.742574	0.0379116	TRA2B, HYAL2, PPARGC1A
GO:0030308~negative regulation of cell growth	7	1.73267	0.0381158	CDKN1A, SERTAD2, HYAL2, FHL1, OSGIN1, SLIT3, HRG
GO:0016055~Wnt signaling pathway	9	2.22772	0.0391319	CYLD, MACF1, TLE1, DAAM2, CCN4, CSNK1E, APCDD1, PKD2, VAX2
GO:0048009~insulin-like growth factor receptor signaling pathway	3	0.742574	0.0424242	GHR, PIK3R1, PLCB1
GO:0030198~extracellular matrix organization	8	1.9802	0.0430276	ADAMTS2, ABI3BP, ELN, COL23A1, FBLN1, RECK, FBLN2, SERPINB5
GO:0051384~response to glucocorticoid	5	1.23762	0.0435557	GHR, SPARC, ABCA3, PAM, BMP6
GO:0007169~transmembrane receptor protein tyrosine kinase signaling pathway	7	1.73267	0.0446125	ERBB4, FES, NTRK3, NEDD9, FRS2, MST1R, PTPRG
GO:0030316~osteoclast differentiation	4	0.990099	0.0453141	CCN4, PIK3R1, MAPK14, FOXP1
GO:0045471~response to ethanol	7	1.73267	0.0459898	APOBEC1, NQO1, SPARC, NTRK3, PENK, TNC, CBL
GO:0043551~regulation of phosphatidylinositol 3-kinase activity	3	0.742574	0.0471259	PIK3R1, SOCS6, SOCS5
GO:0015914~phospholipid transport	4	0.990099	0.0481196	ATP8B1, ABCA3, APOA1, ATP9A

## Sheet: Sheet4
Table S4 Significant GO biological process terms enriched by downregulated genes of Tg VS. WT
Term	Count	%	PValue	Genes
GO:0006954~inflammatory response	17	5.41401	0.000363	CX3CR1, ORM1, CXCL9, XCR1, LIAS, TICAM1, HDAC9, AIF1, CXCL10, DPEP1, S100A12, CCL2, NOX4, CCR5, NFKBID, CCR2, SCN1A
GO:0006935~chemotaxis	9	2.86624	0.00044	CX3CR1, CXCL10, CXCL9, XCR1, CCL2, DEFB1, LSP1, CCR5, CCR2
GO:0035456~response to interferon-beta	4	1.27389	0.00046	IFITM3, IFITM1, IFITM2, STAT1
GO:0070098~chemokine-mediated signaling pathway	7	2.2293	0.000539	CX3CR1, CXCL10, CXCL9, XCR1, CCL2, CCR5, CCR2
GO:1900087~positive regulation of G1/S transition of mitotic cell cycle	6	1.91083	0.000853	MBLAC1, CENPJ, RDX, AIF1, EGFR, EIF4G1
GO:0030593~neutrophil chemotaxis	7	2.2293	0.00124471	CXCL10, CXCL9, DPEP1, S100A12, CCL2, PIP5K1C, CD300H
GO:0055078~sodium ion homeostasis	4	1.27389	0.00177836	SLC12A2, SLC12A3, CYP4F2, SCNN1A
GO:0071222~cellular response to lipopolysaccharide	10	3.18471	0.00211886	CX3CR1, GHSR, CXCL10, CXCL9, KLRK1, SHPK, CCL2, CCR5, TICAM1, ASS1
GO:0015711~organic anion transport	4	1.27389	0.00248032	SLC22A12, SLCO2B1, SLC22A10, SLC22A9
GO:0006915~apoptotic process	19	6.05096	0.00351983	DAXX, CADM1, PRKCB, MX1, ZC3H8, TRAF1, FBXO10, RTN4, CCAR1, CD2, CASP6, NOA1, INPP5D, TAOK2, DPEP1, MEF2D, RBM5, FGFR2, MAP2K6
GO:0032259~methylation	7	2.2293	0.00376366	SHMT2, CYP1A2, NDUFAF5, THUMPD2, SMYD4, LCMT1, METTL18
GO:0060337~type I interferon signaling pathway	5	1.59236	0.00408153	IFITM3, IFITM1, IFITM2, STAT1, AZI2
GO:0090026~positive regulation of monocyte chemotaxis	4	1.27389	0.00434298	CX3CR1, CXCL10, AIF1, CCR2
GO:0045071~negative regulation of viral genome replication	5	1.59236	0.00441995	IFITM3, IFITM1, IFITM2, MX1, ZC3HAV1
GO:0009615~response to virus	7	2.2293	0.00568225	IFITM3, IFITM1, IFITM2, MX1, IFI44, NMI, ZC3HAV1
GO:0051607~defense response to virus	10	3.18471	0.00686532	IFITM3, IFITM1, CXCL9, IFITM2, STAT1, MX1, CGAS, ZC3HAV1, TICAM1, AZI2
GO:0006968~cellular defense response	5	1.59236	0.00732864	CX3CR1, CXCL9, LSP1, CCR5, CCR2
GO:0042981~regulation of apoptotic process	10	3.18471	0.00871103	CXCL10, DAXX, ING3, STAT1, PTPN6, TRAF1, FBXO10, LCMT1, RBM5, RTN4
GO:0035455~response to interferon-alpha	3	0.955414	0.0106265	IFITM3, IFITM1, IFITM2
GO:0010457~centriole-centriole cohesion	3	0.955414	0.0126303	DCTN1, CEP250, CEP44
GO:0048661~positive regulation of smooth muscle cell proliferation	5	1.59236	0.0189629	STAT1, SERPINF2, AIF1, EGFR, FGFR2
GO:0007259~JAK-STAT cascade	4	1.27389	0.0215898	STAT1, CCL2, NMI, CCR2
GO:0019725~cellular homeostasis	3	0.955414	0.0221045	SLC22A12, CCL2, CCR2
GO:0006953~acute-phase response	4	1.27389	0.0230065	ORM1, SERPINF2, ORM2, ASS1
GO:0008360~regulation of cell shape	7	2.2293	0.0259912	MKLN1, HEXB, TAOK2, RDX, CCL2, ARHGAP18, FGD2
GO:0043484~regulation of RNA splicing	5	1.59236	0.0269848	RBFOX2, SF3B3, TAF12, CELF1, CLK4
GO:0051770~positive regulation of nitric-oxide synthase biosynthetic process	3	0.955414	0.0276526	STAT1, CCL2, MAP2K6
GO:0006952~defense response	5	1.59236	0.0281098	CXCL9, STAT1, MX1, WAS, NOX4
GO:0045429~positive regulation of nitric oxide biosynthetic process	4	1.27389	0.034302	KLRK1, TICAM1, AIF1, ASS1
GO:0000165~MAPK cascade	6	1.91083	0.0392377	TAOK2, CCL2, PTPN6, CCR5, EGFR, MAP2K6
GO:0050908~detection of light stimulus involved in visual perception	3	0.955414	0.0401982	GJA10, CEP250, CCDC66
GO:2000502~negative regulation of natural killer cell chemotaxis	2	0.636943	0.0429937	KLRK1, CCL2
GO:0042178~xenobiotic catabolic process	3	0.955414	0.043613	GSTM4, CYP1A2, FMO4
GO:0046597~negative regulation of viral entry into host cell	3	0.955414	0.043613	IFITM3, IFITM1, IFITM2
